# Supplementary material for: Translation, cultural adaptation, and validation of the Geriatric Depression Scale – Short Form into Bengali among elderly people in Bangladesh
Source: PLOS Glob Public Health. 2026 Mar 19;6(3):e0005341. doi: 10.1371/journal.pgph.0005341 (PMC13001932; doi:10.1371/journal.pgph.0005341)
Supplement: S1 Data — (XLSX) [file pgph.0005341.s001.xlsx]

## Sheet: Sheet1
SDI_AGE	SDI_SEX	SDI_VOCA	SDI_EDU	SDI_FAMTYPE	SDI_HABITAT	SDI_MARITAL	SDI_RELIGION	SDI_ECONDEP	CI_SMOKING	CI_COMORBID	CI_FHPSYCH	CI_PHPSYCH	GDS_15_1 YES-1 NO-0	GDS_15_2	GDS_15_3	GDS_15_4	GDS_15_5	GDS_15_6	GDS_15_7	GDS_15_8	GDS_15_9	GDS_15_10	GDS_15_11	GDS_15_12	GDS_15_13	GDS_15_14	GDS_15_15	GDS_15_1_R YES-1 NO-0	GDS_15_2_R	GDS_15_3_R	GDS_15_4_R	GDS_15_5_R	GDS_15_6_R	GDS_15_7_R	GDS_15_8_R	GDS_15_9_R	GDS_15_10_R	GDS_15_11_R	GDS_15_12_R	GDS_15_13_R	GDS_15_14_R	GDS_15_15_R	ICD_1 YES-1 NO-0	ICD_2	ICD_3	ICD_4	ICD_5	ICD_6	ICD_7
63	1	2	3	2	2	1	1	3	0	1	0	0	1	1	0	0	1	1	1	1	0	0	0	0	0	1	0	1	1	0	0	1	1	1	1	0	0	0	0	0	1	0	0	0	1	0	0	0	1
68	1	2	4	1	2	1	1	1	1	1	0	0	1	1	0	0	0	1	1	0	1	1	0	0	1	1	0	1	1	0	0	0	1	1	0	1	1	0	0	1	1	0	0	0	1	1	0	0	1
73	1	2	4	2	2	1	1	3	1	1	0	0	1	1	0	0	0	1	1	1	0	1	0	1	0	1	0	1	1	0	0	0	1	1	1	0	1	0	1	0	1	0	0	1	1	1	1	0	0
68	1	2	3	2	2	1	1	3	1	1	0	0	0	1	1	1	0	0	1	1	0	1	1	0	0	0	0	0	1	1	1	0	0	1	1	0	1	1	1	0	0	0	1	1	0	0	0	0	1
71	1	2	4	2	2	2	1	2	1	1	0	0	1	1	0	0	1	1	1	1	1	0	1	1	0	1	0	1	1	0	0	1	1	1	1	1	0	1	1	0	1	0	0	0	1	1	0	0	0
60	2	1	4	1	2	1	1	1	1	1	0	0	1	1	1	1	0	0	0	1	1	0	0	0	0	1	0	1	1	1	1	0	0	1	1	1	1	0	0	0	1	0	1	0	1	0	1	1	0
61	1	1	4	1	2	1	1	1	1	1	0	0	0	1	1	0	0	1	1	1	1	0	1	1	1	1	1	1	0	1	1	0	0	1	1	1	1	0	0	1	1	1	0	1	0	0	0	0	1
62	1	1	4	1	2	1	4	1	1	0	0	0	0	1	1	1	0	0	1	1	1	1	0	1	0	0	0	0	1	1	1	0	0	1	1	1	1	0	1	1	0	0	0	0	1	1	0	0	1
71	1	2	3	2	2	2	1	3	1	1	0	0	0	0	1	1	0	0	0	1	1	1	1	1	1	0	0	0	0	1	1	0	0	0	1	1	1	1	1	1	0	0	0	0	1	0	0	0	1
62	2	2	3	2	2	1	2	3	0	1	0	0	0	1	0	1	1	0	0	0	1	1	1	0	1	1	1	0	1	0	1	1	0	0	0	1	1	1	0	1	1	1	1	0	1	0	0	0	0
70	1	2	4	3	2	2	2	3	0	1	0	0	0	0	1	1	0	0	0	1	1	0	1	0	1	1	1	0	0	1	1	1	0	0	1	1	0	1	0	1	1	1	1	0	1	0	1	1	1
68	1	2	3	2	2	1	2	3	2	1	0	0	0	0	0	1	1	0	1	0	1	1	0	0	0	0	1	0	0	0	1	1	0	1	0	0	1	1	1	0	0	1	1	0	1	0	0	1	0
64	1	2	4	2	1	1	2	2	1	1	0	0	1	1	0	0	1	1	1	0	0	0	0	1	1	1	0	1	1	0	0	1	1	1	0	0	0	0	1	1	1	0	0	0	1	0	0	0	1
63	2	2	3	2	1	1	1	3	0	1	0	0	1	1	0	1	0	1	1	1	1	0	0	1	0	1	0	1	1	0	1	0	1	1	1	1	0	0	1	0	1	0	1	0	1	0	1	1	0
80	1	2	4	2	2	2	1	3	1	1	1	0	1	1	1	0	1	1	1	0	0	1	1	0	1	0	1	1	1	1	0	1	1	1	0	0	1	1	0	1	0	1	0	0	1	1	1	0	0
61	1	0	4	2	2	2	1	2	1	1	0	0	1	1	1	0	0	1	1	1	1	0	0	1	0	1	0	1	1	1	0	0	1	1	1	1	0	0	1	0	1	0	1	0	1	0	0	1	0
65	1	2	3	3	2	1	2	2	1	1	0	0	0	0	1	1	1	0	1	0	1	1	1	1	0	0	0	0	0	1	1	1	0	1	0	1	1	1	1	0	0	0	1	0	1	1	0	1	0
72	2	2	3	2	2	2	1	3	0	1	0	0	1	1	0	0	1	0	0	1	1	1	0	1	0	0	1	1	1	0	0	1	0	0	1	1	1	0	1	0	0	1	0	1	1	1	0	0	0
75	1	2	4	2	2	2	1	3	1	1	0	0	0	1	0	0	1	1	1	1	1	1	0	0	0	0	0	0	1	0	0	1	1	1	1	1	0	1	0	0	0	0	0	0	1	0	1	0	1
60	1	2	4	2	2	1	1	2	0	1	0	0	0	1	1	1	0	0	0	1	1	1	0	0	0	1	1	0	1	1	1	0	0	0	1	1	1	0	1	0	1	1	1	1	1	1	1	1	0
68	1	2	4	2	2	1	1	2	1	1	0	0	1	1	0	1	0	0	0	1	1	0	1	1	0	1	0	1	1	0	1	0	0	0	1	1	1	1	1	0	0	0	1	1	1	1	0	0	0
64	2	2	3	2	2	2	1	3	0	1	0	0																															1	0	1	0	0	0	0
67	1	2	3	2	2	2	1	2	1	1	0	0	1	1	0	0	0	0	0	0	1	0	1	0	0	0	0	1	1	0	0	0	0	0	0	1	0	1	0	0	0	0	1	1	0	0	0	0	0
61	1	2	3	3	2	1	1	2	2	1	0	0	0	1	1	1	0	0	0	1	0	0	1	0	0	1	1	0	1	1	1	0	0	0	1	0	0	1	0	0	1	1	1	1	1	1	1	0	0
70	1	2	4	2	2	2	4	3	0	1	1	1	1	1	0	0	0	1	1	1	0	1	1	0	0	0	1	1	1	0	0	0	1	1	1	0	1	1	0	0	0	1	0	0	1	0	0	0	1
62	2	2	4	2	2	2	1	2	0	1	0	0	0	1	0	1	1	1	1	1	1	1	1	0	0	0	0	0	1	0	1	1	1	1	1	1	1	0	1	0	1	1	1	1	1	0	0	1	0
65	1	2	4	1	2	1	1	1	0	1	0	0	1	0	0	0	1	0	1	0	0	0	1	0	0	0	0	1	1	0	0	1	0	1	0	1	0	1	0	0	0	0	0	1	1	0	0	0	1
63	1	2	4	2	2	1	1	2	1	1	0	0	1	1	0	0	0	14	0	0	1	0	1	0	0	1	0	1	1	1	1	0	1	0	1	1	1	1	1	0	1	0	1	1	0	1	1	1	0
60	1	2	4	2	2	1	1	2	2	1	0	0	0	0	0	0	0	1	0	1	0	0	1	0	1	0	0	0	0	0	0	0	0	1	1	0	0	1	0	1	0	0	0	1	0	0	1	1	1
67	1	2	4	2	2	1	1	3	1	1	0	0	0	1	0	1	1	0	1	1	1	1	0	1	0	1	1	0	1	0	1	1	0	1	1	1	1	1	1	0	1	1	0	1	1	0	0	1	1
73	2	2	3	2	2	2	1	3	0	1	1	1	0	1	0	1	0	1	0	0	1	1	1	0	0	0	1	0	1	0	1	0	1	1	0	1	1	1	0	0	0	1	1	0	1	0	0	0	1
75	1	2	3	2	2	2	1	2	1	1	0	0	0	1	1	1	0	1	0	1	1	1	1	1	0	1	0	0	1	1	1	0	1	0	1	1	1	1	1	0	1	0	1	1	1	1	0	0	1
68	1	2	4	2	2	1	1	2	1	1	0	0	1	1	0	0	1	1	0	0	0	0	1	0	0	1	1	1	1	0	0	1	1	0	0	0	0	1	0	0	1	1	0	0	1	1	0	0	0
64	2	2	2	2	2	1	1	3	0	1	0	0	1	0	0	0	0	1	1	0	0	0	1	1	1	1	0	1	0	0	0	0	1	1	0	1	0	1	1	1	1	0	0	1	0	1	0	0	0
71	1	2	4	2	2	1	1	3	1	1	0	0	0	1	0	0	1	0	0	1	1	1	0	0	0	0	1	0	1	0	0	1	0	0	1	1	1	0	1	0	0	1	0	1	1	0	1	0	1
63	1	2	3	2	2	2	1	3	0	1	0	0	0	1	0	0	1	0	0	1	1	1	1	0	0	1	0	0	1	0	0	1	0	0	1	1	1	1	0	0	1	0	1	0	0	1	1	0	0
63	1	1	2	2	1	1	1	1	2	1	0	0	0	0	1	1	1	1	0	0	1	1	1	0	0	1	1	0	0	1	1	1	1	0	0	1	1	1	0	0	1	1	0	1	1	0	0	0	0
60	2	1	4	2	2	1	1	1	0	1	0	0	0	1	0	0	1	1	0	1	0	1	1	0	1	1	1	0	1	0	0	1	1	0	1	0	1	1	0	1	1	1	1	1	0	0	0	0	1
61	1	1	3	2	2	1	1	1	2	1	0	0	0	1	0	0	1	1	0	1	1	0	1	1	1	0	1	0	1	0	0	1	1	0	1	1	0	1	1	1	0	1	0	1	0	1	1	0	0
67	1	2	4	2	2	1	1	3	0	1	0	0	0	0	1	1	0	0	0	0	0	1	1	0	0	1	0	0	0	1	1	0	0	0	0	0	1	1	0	0	1	0	0	1	0	1	0	0	0
73	1	2	2	3	1	1	4	3	0	1	0	0	1	1	0	1	1	1	1	0	0	0	1	0	0	1	0	1	1	0	1	1	1	1	0	0	0	1	0	0	1	0	0	0	1	0	0	0	1
71	2	2	2	2	3	1	2	4	3	0	1	1	0	0	1	1	0	1	0	1	1	1	0	1	0	0	0	0	0	1	1	0	1	0	1	1	1	0	1	0	0	0	0	1	1	0	1	0	1
68	1	2	4	2	2	1	1	2	0	1	0	0	1	1	0	0	0	1	1	1	1	0	0	0	0	0	0	1	1	0	0	0	1	1	1	1	0	0	0	1	0	0	1	0	1	1	1	0	0
77	1	2	3	2	2	2	1	3	1	1	0	0	1	1	0	0	0	1	1	1	1	0	1	0	0	1	0	1	1	0	0	0	1	1	1	1	0	1	1	0	0	0	0	0	1	1	0	0	1
62	1	2	4	2	2	1	1	2	1	1	0	0	0	1	0	1	1	0	0	0	1	1	0	0	1	0	0	0	1	0	1	1	0	0	0	1	1	0	0	1	0	0	1	0	0	1	0	0	1
64	2	2	4	2	2	1	1	3	0	1	0	0	1	1	0	1	1	1	1	0	0	0	1	1	0	1	0	1	1	0	1	1	1	1	0	0	0	1	1	0	1	0	0	1	0	0	1	0	1
69	1	2	4	2	2	1	1	2	1	1	0	0	1	0	0	1	1	1	0	1	0	0	1	1	1	0	0	1	0	0	1	1	1	0	1	0	0	1	1	1	1	0	0	0	1	1	1	0	0
75	1	2	3	2	2	2	1	3	0	1	0	0	0	1	0	0	1	1	1	0	0	0	0	1	1	1	1	0	1	0	0	1	1	1	0	0	0	0	1	1	1	1	1	0	1	0	1	0	1
75	1	2	4	2	2	1	4	2	1	1	0	0	1	0	0	0	1	1	1	0	1	1	0	0	0	1	1	1	0	0	0	1	1	1	0	1	0	0	1	0	1	1	1	0	0	1	0	0	0
70	2	2	4	2	2	1	4	3	0	1	0	0	1	1	0	0	0	1	1	1	0	0	0	1	1	1	0	1	1	0	0	0	1	1	1	0	0	0	1	1	1	0	0	0	1	1	0	1	1
61	1	1	4	2	2	1	1	2	0	1	0	0	0	1	0	0	1	1	0	0	1	1	1	1	1	1	0	0	1	0	0	1	1	0	0	1	1	1	1	1	1	0	0	0	1	1	1	0	0
73	1	2	3	2	2	1	1	3	1	1	0	0	1	1	0	1	0	1	1	1	0	1	0	0	0	1	1	1	1	0	1	0	1	1	1	1	1	1	0	0	1	1	1	0	1	1	0	0	0
62	1	1	3	1	2	1	1	1	2	1	0	0	0	1	0	1	0	0	1	1	1	0	1	1	0	0	1	0	1	0	1	0	0	1	1	1	0	1	1	0	0	1	1	0	1	1	0	0	1
63	2	2	3	2	2	1	1	3	0	1	1	1	1	1	0	0	0	1	1	0	1	1	1	1	0	0	1	1	1	0	0	0	1	1	0	1	1	1	1	0	0	1	1	0	1	1	0	0	1
67	1	2	3	2	2	1	1	2	2	1	0	0	0	1	1	0	0	0	1	1	1	0	0	0	1	1	0	0	1	1	0	0	0	1	1	1	1	0	0	1	1	1	1	0	1	1	0	1	0
61	1	1	3	1	2	1	1	1	1	1	0	0	1	1	0	0	0	1	1	1	1	1	1	1	0	0	1	1	1	0	0	0	1	1	1	1	1	1	1	0	0	1	1	0	1	1	0	0	0
63	1	1	4	1	2	1	1	1	2	1	0	0	1	1	0	0	0	1	0	0	1	1	0	0	0	0	1	1	1	0	0	0	1	0	0	1	1	0	0	0	1	1	0	1	1	1	0	0	1
66	1	2	3	2	2	2	1	3	2	1	0	0	0	1	0	0	1	1	0	0	1	1	1	0	0	1	1	0	1	0	0	1	1	0	0	1	1	1	0	0	1	1	0	0	1	0	0	1	1
63	1	1	3	12	1	1	1	1	2	1	0	0	1	1	1	1	1	0	0	0	1	0	0	1	1	0	0	1	1	1	1	1	0	0	0	1	0	0	1	1	0	0	1	0	0	0	1	0	0
61	1	1	3	1	2	1	1	1	2	1	0	0	1	1	0	1	0	0	1	1	1	1	1	0	0	0	1	1	1	0	1	0	0	0	1	1	1	1	0	0	0	1
63	2	1	4	1	2	1	1	1	0	1	0	0	1	1	0	1	1	0	0	1	1	0	0	0	0	1	1	1	1	0	1	1	0	0	1	1	0	0	0	0	1	1	1	0	1	0	0	1	0
63	2	2	3	1	2	1	1	3	0	1	0	0	1	1	1	0	0	1	0	1	1	0	1	1	1	0	1	1	1	1	0	0	1	0	1	1	0	1	1	1	0	1	1	0	1	0	1	0	0
71	1	2	3	2	2	1	1	3	1	1	0	0	1	1	0	0	1	1	0	1	1	0	0	1	1	1	0	1	1	0	0	1	1	0	1	1	1	0	0	1	1	0	0	0	1	1	0	0	1
68	1	2	4	2	2	2	1	2	1	1	0	0	1	1	1	0	1	1	1	0	0	0	0	1	1	0	0	1	1	1	0	1	1	1	0	0	0	0	1	1	1	0	1	0	1	1	0	1	0
64	1	2	3	2	2	1	1	2	2	1	0	0	1	1	1	1	0	0	0	1	1	1	0	0	0	1	1	1	1	1	1	0	0	1	1	1	0	0	0	1	1	1	1	0	1	1	0	0	0
70	1	2	4	2	2	1	1	2	1	1	0	0	1	1	1	0	0	1	1	1	1	0	1	1	0	0	0	1	1	1	0	0	1	1	1	1	0	1	1	0	0	1	1	1	1	0	0	0	1
66	1	2	3	2	2	1	1	2	0	1	0	0	0	1	0	0	0	1	1	1	0	1	1	1	0	0	0	0	1	0	0	0	1	1	1	0	1	1	1	0	0	0	1	1	0	1	0	1	1
61	1	1	4	1	1	1	1	1	1	1	0	0	1	0	1	1	0	0	0	0	0	0	0	1	1	0	1	1	0	1	1	0	0	0	0	0	0	0	1	1	0	1	0	1	0	0	0	0	1
63	2	3	4	2	1	1	3	0	1	0	0	0	1	0	1	0	1	0	1	1	1	0	0	0	1	1	0	1	0	1	0	1	0	1	1	1	0	0	0	1	1	0	0	1	1	0	0	0	1
71	1	0	3	2	1	1	1	3	1	1	0	0	1	1	0	0	0	1	1	0	0	0	1	1	1	1	0	1	1	0	0	0	1	1	1	0	0	1	1	1	1	0	1	1	1	0	0	1	0
65	1	2	3	2	1	2	1	2	1	1	0	0	0	1	1	0	1	0	0	1	1	1	0	0	0	1	0	0	1	1	0	1	0	0	1	1	1	0	0	0	1	0	1	0	1	1	0	0	0
63	1	1	4	2	2	1	1	1	0	1	0	0	0	0	0	1	0	0	1	1	1	1	1	0	0	0	0	0	0	0	1	0	0	1	1	1	1	1	0	0	0	0	1	0	1	0	1	0	1
61	1	1	3	1	2	1	1	1	2	1	0	0	0	1	0	1	1	0	0	0	0	1	1	1	0	0	0	0	1	0	1	1	0	0	0	0	1	1	1	0	0	1	1	0	0	1	0	1	0
66	2	2	3	2	2	1	2	3	0	1	0	0	0	1	1	1	0	1	1	0	0	1	1	1	0	0	1	0	1	1	1	0	1	1	0	0	1	1	1	0	0	0	1	0	1	0	0	1	1
65	2	2	4	2	2	1	2	3	0	1	0	0	1	0	0	0	0	0	0	1	0	1	0	0	0	0	0	1	0	0	0	0	0	0	0	1	0	1	0	0	0	0	1	0	0	1	1	1	1
64	1	2	3	2	2	2	1	3	2	1	0	0	0	0	0	1	1	1	0	0	1	0	0	0	0	1	1	0	0	0	1	1	1	0	0	1	0	1	0	0	1	1	1	1	0	1	0	0	1
71	1	2	4	2	2	1	1	1	1	1	0	0	0	0	1	0	0	1	1	0	1	1	0	0	1	0	0	0	0	1	0	0	1	1	0	1	1	1	0	1	0	0	0	0	1	0	1	0	0
68	1	2	3	2	2	1	1	2	1	1	0	0	1	0	1	1	1	0	1	1	1	0	0	0	0	1	0	1	0	1	1	1	0	1	1	1	0	0	0	0	1	0	1	0	1	1	0	0	1
70	1	2	3	2	2	1	1	3	1	1	0	0	1	1	0	0	0	1	1	1	1	1	0	0	0	1	0	1	1	0	0	0	1	1	1	1	1	0	0	0	1	0	1	0	1	1	0	0	0
66	1	2	4	2	2	1	1	2	0	1	0	0	1	1	1	0	1	1	0	1	1	1	0	1	1	0	1	1	1	1	0	1	1	0	1	1	1	0	1	1	0	1	1	0	0	1	0	1	0
65	1	2	3	2	2	1	1	2	1	1	1	1	0	0	1	1	1	0	0	0	0	1	1	1	0	0	1	0	0	1	1	1	0	0	0	0	1	1	1	0	0	1	1	0	1	0	0	1	1
68	1	2	3	2	2	1	1	3	2	1	0	0	1	1	0	0	1	1	1	1	1	1	1	1	0	0	1	1	1	0	0	1	1	1	1	1	1	1	1	0	0	1	1	0	1	1	1	0	0
68	1	2	4	2	2	1	1	3	0	1	0	0	1	1	1	0	0	1	0	0	1	1	0	0	0	1	0	1	1	1	0	0	1	0	0	1	1	0	0	0	1	0	1	0	1	1	0	0	0
71	2	2	4	2	2	1	1	3	0	1	0	0	1	1	0	0	0	0	0	0	1	1	1	1	1	0	0	1	1	0	0	0	0	1	0	1	1	1	1	1	0	0	1	0	1	0	0	1	0
70	2	2	3	2	2	2	1	3	0	1	0	0	1	1	0	0	0	0	0	1	1	0	0	0	1	1	0	1	1	0	0	0	0	0	1	1	1	0	0	1	1	0	1	0	1	0	0	1	0
65	1	2	3	2	2	1	2	2	0	1	0	0	1	1	0	0	0	0	1	1	0	0	1	1	0	0	1	1	0	0	0	0	1	1	0	0	1	1	1	0	0	1	1	0	0	1	0	1	0
69	1	2	4	2	2	1	4	3	0	1	0	0	1	1	0	0	1	1	1	0	1	1	1	1	1	0	0	1	1	0	0	1	1	1	0	1	1	1	1	0	0	0	1	0	1	0	0	1	0
67	1	2	3	2	2	2	1	3	1	1	0	0	1	1	0	0	0	1	1	0	0	1	1	0	0	0	1	1	1	0	0	0	1	1	0	0	1	1	1	0	0	1	0	1	1	1	0	0	0
64	1	2	3	1	2	1	1	1	2	1	0	0	1	0	0	0	0	1	1	1	0	0	1	0	1	0	1	1	0	1	0	0	1	1	1	0	0	1	0	1	0	1	1	0	1	1	0	1	0
71	1	2	4	2	2	1	1	2	0	1	0	0	0	1	1	1	0	0	1	0	1	1	0	0	1	1	0	0	1	1	1	0	0	1	0	1	1	0	0	1	1	1	1	0	1	1	0	1	0
73	1	2	4	2	2	1	1	3	0	1	0	0	1	0	1	1	1	0	0	1	0	1	1	0	0	1	1	1	0	1	1	1	0	0	1	0	1	1	0	0	1	1	1	0	1	1	0	0	1
67	1	2	3	2	2	1	1	3	0	1	0	0	1	1	0	1	1	0	1	1	0	1	1	0	0	1	0	1	1	0	1	1	0	1	1	0	1	1	0	0	1	0	1	0	1	0	0	1	0
68	2	2	3	2	2	1	1	3	0	1	0	0	1	1	0	0	0	1	1	1	1	0	1	1	1	1	0	1	1	0	0	0	1	1	1	1	0	1	1	1	1	0	1	0	1	1	0	0	1
67	2	2	3	2	2	1	1	3	0	1	0	0	1	1	0	0	1	1	1	0	1	1	0	0	1	1	0	1	1	0	0	1	1	1	0	1	1	0	0	1	1	0	1	0	1	1	0	0	0
65	1	2	3	2	2	1	1	2	0	1	0	0	1	1	0	0	1	1	0	1	1	1	1	0	0	1	1	1	1	0	0	1	1	0	1	1	1	1	0	0	1	1	1	0	0	1	0	1	1
68	1	2	4	2	2	1	1	3	0	1	0	0	1	1	0	0	0	0	1	1	1	0	0	1	0	1	1	1	1	0	0	0	0	1	1	1	0	0	1	0	1	1	1	1	1	1	0	0	1
67	1	2	3	2	2	1	1	3	1	1	0	0	1	1	0	1	1	1	1	0	0	0	1	1	1	1	0	1	1	0	1	1	1	1	0	0	0	1	1	1	1	0	1	0	1	1	0	1	0
64	1	2	4	2	2	1	1	2	2	1	0	0	1	1	0	0	0	1	1	1	1	0	1	1	1	1	0	1	1	0	0	0	1	1	1	1	0	1	1	1	1	0	1	0	1	0	1	0	0
61	1	2	3	2	2	2	2	2	1	1	0	0	1	1	0	0	0	1	1	1	1	0	1	1	1	0	1	1	1	0	0	0	1	1	1	1	0	1	1	1	0	1	1	0	1	1	0	0	1
64	2	2	4	2	2	1	1	3	0	1	0	0	1	0	0	1	1	0	0	0	1	0	0	1	1	0	1	1	1	0	1	1	0	1	0	1	0	0	1	1	0	1	1	0	1	1	0	1	0
[truncated: 4 more columns]
